# Supplementary material for: Preparation and Immunogenicity Prediction of Brucella melitensis mRNA Vaccine Candidate Based on omp16 and omp19 Genes
Source: Vaccines (Basel). 2026 Mar 5;14(3):240. doi: 10.3390/vaccines14030240 (PMC13030652; doi:10.3390/vaccines14030240)
Supplement: Supplementary file 1 [file vaccines-14-00240-s001.zip]

Archive with 1 entries (1 files):
- vaccines-4150304-supplementary.pdf
